# Supplementary material for: Zebrafish ELL-associated factors Eaf1/2 modulate erythropoiesis via regulating gata1a expression and WNT signaling to facilitate hypoxia tolerance
Source: Cell Regen. 2023 Apr 1;12:10. doi: 10.1186/s13619-022-00154-3 (PMC10066051; doi:10.1186/s13619-022-00154-3)
Supplement: Supplementary file 2 — Additional file 2: Effects of EAF1/2 deficiency on hypoxia tolerance in zebrafish. Movie S1. Wild-type (left, WT), eaf1-/- (middle) and eaf2-/- (right) zebrafish (3 mpf, body-weight =0.31 ± 0.04g, mean ± SD) showed no obvious difference in behavior during initial hypoxia stress in a hypoxia workstation (5% O2), related to Fig. S2B. Movie S2. The eaf1-/- (middle) and eaf2-/- (right) zebrafish (3 mpf, body-weight =0.31 ± 0.04g; mean ± SD) were dead or dying compared with the active WT zebrafish (left) under hypoxia (5% O2) for 50 min, related to Fig. S2B. [file 13619_2022_154_MOESM2_ESM.zip]

Archive with 2 entries (2 files):
- Supplementary movie1.mp4
- Supplementary movie2.mp4
